# Supplementary material for: Uterine mesenchymal tumours harboring the KAT6B/A::KANSL1 gene fusion represent a distinct type of uterine sarcoma based on DNA methylation profiles
Source: Virchows Arch. 2024 Oct 11;485(5):793–803. doi: 10.1007/s00428-024-03935-0 (PMC11564218; doi:10.1007/s00428-024-03935-0)
Supplement: Supplementary file 1 — Supplementary file1 (XLSX 10 KB) [file 428_2024_3935_MOESM1_ESM.xlsx]

## Sheet: Tabelle1
Study ID	Breakpoint KAT6B/A	Breakpoint KANSL1	DNA methylation cluster	Immunohistochemistry
9	NM_012330.4; exon 3	NM_001193466.2; exon 11	Outlier (LMO/LMS)	Desmin-, SMA+, h-CD-, CD10++, CyclinD1-, ER++, PR++, Calretinin-, Inhibin-, CK-, WT1-
10	NM_006766.5; exon 2	NM_001193466.2; exon 11	Outlier (HGESS)	Desmin-, SMA-, h-CD-, CD10+, CyclinD1-, ER-, PR-, Calretinin-, CK +
11	NM_012330.4; exon 3	NM_001193466.2; exon 11	Outlier (HGESS)	Desmin++, CD10+++, Calretinin++, Inhibin+, CK++, WT1 +++
12	NM_012330.4; exon 3	NM_001193466.2; exon 11	Outlier (ERMS)	Desmin-, SMA++, h-CD+, CD10+, CyclinD1-, ER-, PR-
13	NM_012330.4; exon 4	NM_001193466.2; exon 11	Outlier (LMO/LMS)	Desmin-, SMA+, h-CD-, CD10+, CyclinD1++, ER-, PR-
